# Supplementary material for: Recent Advances in Metabolomics and Lipidomics Studies in Human and Animal Models of Multiple Sclerosis
Source: Metabolites. 2024 Oct 13;14(10):545. doi: 10.3390/metabo14100545 (PMC11509141; doi:10.3390/metabo14100545)
Supplement: Supplementary file 1 [file metabolites-14-00545-s001.zip]

Archive with 1 entries (1 files):
- metabolites-3240306-supplementary.pdf
